# Supplementary material for: Childhood Obesity Trends among 8–11-Year-Olds: Insights from a School Sample in Vienna, Austria (2017–2023)
Source: Children (Basel). 2024 Apr 3;11(4):431. doi: 10.3390/children11040431 (PMC11049460; doi:10.3390/children11040431)
Supplement: Supplementary file 1 [file children-11-00431-s001.zip]

Archive with 1 entries (1 files):
- children-2920989-supplementary.pdf
